# Supplementary material for: A Novel Approach to Teaching Fundoscopy Using a Virtual Format
Source: MedEdPORTAL. 2022 May 27;18:11252. doi: 10.15766/mep_2374-8265.11252 (PMC9135915; doi:10.15766/mep_2374-8265.11252)
Supplement: Supplementary file 1 — Pretest.docxSlide Deck.pptxPosttest.docxPostworkshop Handout.pdfMedical Student Session Leader Survey.docx [file mep_2374-8265.11252-s001.zip]

Archive with 6 entries (6 files):
- A. Pretest.docx
- B. Slide Deck.pptx
- C. Posttest.docx
- D. Postworkshop Handout.pdf
- E. Medical Student Session Leader Survey.docx
- Educational_Summary_Report_11252.pdf
